# Supplementary material for: Compaction Evolution and Mechanisms of Granular Materials Due to Gyratory Shearing
Source: Materials (Basel). 2024 Nov 12;17(22):5525. doi: 10.3390/ma17225525 (PMC11595677; doi:10.3390/ma17225525)
Supplement: Supplementary file 1 [file materials-17-05525-s001.zip]

Archive with 1 entries (1 files):
- materials-3292814-supplementary.avi
